# Supplementary material for: Testing the feasibility of a sustainable preschool obesity prevention approach: a mixed-methods service evaluation of a volunteer-led HENRY programme
Source: BMC Public Health. 2021 Jan 6;21:46. doi: 10.1186/s12889-020-10031-w (PMC7789777; doi:10.1186/s12889-020-10031-w)
Supplement: Supplementary file 1 — Additional file 1. [file 12889_2020_10031_MOESM1_ESM.zip]

Archive with 2 entries (2 files):
- COREQ checklist_second revision R3.xlsx
- Supplementary File - HENRY focus group schedulesR3.docx
