# Supplementary material for: Testing the feasibility of a sustainable preschool obesity prevention approach: a mixed-methods service evaluation of a volunteer-led HENRY programme
Source: BMC Public Health. 2021 Jan 6;21:46. doi: 10.1186/s12889-020-10031-w (PMC7789777; doi:10.1186/s12889-020-10031-w)
Supplement: Supplementary file 1 — Additional file 1. [file 12889_2020_10031_MOESM1_ESM.zip › COREQ checklist_second revision R3.xlsx]

## Sheet: Sheet1
Item no.	Item	Position in manuscript
1	Interviewer/facilitator	Page 13 (paragraph 2), in the focus groups section
2	Credentials	Page 13 (paragraph 2), in the focus groups section
3	Occupation	Page 13 (paragraph 2), in the focus groups section
4	Gender	Page 13 (paragraph 2), in the focus groups section
5	Experience and training	Page 13 (paragraph 2), in the focus groups section
6	Relationship established	Page 13 (paragraph 2), in the focus groups section
7	Participant knowledge of the interviewer	Page 13 (paragraph 2), in the focus groups section
8	Interviewer characteristics	Page 13 (paragraph 2), in the focus groups section
9	Methodological orientation and Theory	Page 14 (paragraph 2), in the data analyses section
10	Sampling	Page 12 (paragraph 4), in the focus group section
11	Method of approach	Page 13 (paragraph 1), in the focus group section
12	Sample size	Page 13 (paragraph 1), in the focus group section
13	Non-participation	n/a
14	Setting of data collection	Page 13 (paragraph 1), in the focus group section
15	Presence of non-participants	Page 13 (paragraph 2), in the focus groups section
16	Description of sample	Page 13 (paragraph 1), in the focus group section
17	Interview guide	Page 12 (paragraph 4), in the focus group section. Also, both interview guides now included as supplementary file
18	Repeat interviews	n/a
19	Audio/visual recording	Page 14 (paragraph 2), in the focus groups section
20	Field notes	Page 13 (paragraph 2), in the focus groups section
21	Duration	Page 13 (paragraph 2), in the focus groups section
22	Data saturation	Page 14 (paragraph 2), in the data analyses section
23	Transcripts returned	Page 13 (paragraph 2), in the focus groups section
24	Number of data coders	Page 14 (paragraph 2), in the data analyses section
25	Description of the coding tree	n/a
26	Derivation of themes	Page 14 (paragraph 2), in the data analyses section
27	Software	Page 14 (paragraph 2), in the data analyses section
28	Participant checking	Page 13 (paragraph 2), in the focus groups section
29	Quotations presented	Table 3 and 4
30	Data and findings consistent	Yes, throughout the results
31	Clarity of major themes	Page 16-17 (parents) and page 17-18 (volunteers)
32	Clarity of minor themes	Page 16-17 (parents) and page 17-18 (volunteers)
